# Supplementary material for: Survival Distinctions for Cases Representing Immunologically Cold Tumors via Intrinsic Disorder Assessments for Blood-Sourced TRB Variable Regions
Source: Int J Mol Sci. 2024 Oct 30;25(21):11691. doi: 10.3390/ijms252111691 (PMC11547141; doi:10.3390/ijms252111691)
Supplement: Supplementary file 1 [file ijms-25-11691-s001.zip]

Archive with 1 entries (1 files):
- ijms-3250940-supplementary.xlsx
